# Supplementary material for: A kinetic model of the central carbon metabolism for acrylic acid production in Escherichia coli
Source: PLoS Comput Biol. 2021 Mar 8;17(3):e1008704. doi: 10.1371/journal.pcbi.1008704 (PMC7971886; doi:10.1371/journal.pcbi.1008704)
Supplement: S2 Table — (XLSX) [file pcbi.1008704.s009.xlsx]

## Sheet: Sheet1
Reaction ID	Vmax (mM/s)
G3pD	0.0309
G3pP	0.7741
GlyK	0.2052
AccC	0.2914
GluD	0.1716
AspAT	2.5548
AspC	1.15x10-05
GlyD	14.7187
DhaPT	0.0586
