# Supplementary material for: A kinetic model of the central carbon metabolism for acrylic acid production in Escherichia coli
Source: PLoS Comput Biol. 2021 Mar 8;17(3):e1008704. doi: 10.1371/journal.pcbi.1008704 (PMC7971886; doi:10.1371/journal.pcbi.1008704)
Supplement: S3 Table — These reactions were created for dihydroxyacetone phosphate (DAP), acetyl-CoA (ACCOA), malonyl-CoA (MCOA), L-glutamate (LGLU), L-aspartate (ASP) and β-alanine (BA). (XLSX) [file pcbi.1008704.s010.xlsx]

## Sheet: Sheet1
Reaction ID	k value (1/s)
SynthDAP	0.02006
SynthACCOA	0.69799
SynthMCOA	0.0925
SynthLGLU	0.3826
SynthASP	0.0518
SynthBA	1e-05
